# Supplementary material for: Hepatic Expression of Growth Hormone Receptor (GHrec) and Insulin-like Growth Factor-I (IGF-I) Genes and Cellular Location of IGF-I mRNA in Diploid and Triploid Atlantic Salmon (Salmo salar) Undergoing Parr–Smolt Transformation
Source: Animals (Basel). 2026 Feb 6;16(3):515. doi: 10.3390/ani16030515 (PMC12897259; doi:10.3390/ani16030515)
Supplement: Supplementary file 1 [file animals-16-00515-s001.zip]

Archive with 1 entries (1 files):
- animals-4065074-supplementary.pdf
